# Supplementary material for: Matrigel 3D bioprinting of contractile human skeletal muscle models recapitulating exercise and pharmacological responses
Source: Commun Biol. 2021 Oct 14;4:1183. doi: 10.1038/s42003-021-02691-0 (PMC8516940; doi:10.1038/s42003-021-02691-0)
Supplement: Supplementary file 6 — Supplementary Data 1 [file 42003_2021_2691_MOESM6_ESM.xlsx]

## Sheet: Fig 1d
Droplet diameter (µm)
0 min	30 min	60 min	90 min
786.824	735.809	525.66	483.472
786.824	685.228	461.11	506.608
730.245	710.057	492.577	505.146
740.294	715.732	609.651	502.254
709.843	712.999	492.228	502.269

## Sheet:  Fig 2c
Survival
	Days	wt 17M (P01182: RA)	wt 19M (P01076: RA)	wt 40M (P20128: RA)
190809
P1A1	2
P1A2	2
P1B1	5
P1B2	5
P1C1	7
P1C2	5
P1D1	7
P1D2	7
P2A1	7
P2A2	7
P2B1
P2B2
P2C1	7
P2C2	7
P2D1	7
P2D2	7
P3A1	7
P3A2	7
P3B1	7
P3B2	7
190819
P1A1	7
P1A2	5
P1B1	3
P1B2	10
P1C1	7
P1C2	3
P1D1	7
P1D2	7
P2A1	5
P2A2	3
P2B1
190830
P1B2	3
P1C1	3
P1C2	3
P1D1
P1D2
P2A1
P2A2
P2B1	3
P2B2	3
P2C1	10
P2C2	6
P2D1	6
P2D2	6
P3A1
P3A2
P3B1	3
P3B2	6
P3C1
190614
P1A1	14
P1A2	9
P1B1	14
P1B2	14
P1C1	14
P1C2	14
P1D1	14
P1D2	14
P2A1	19
P2A2	19
P2B1	19
P2B2	19
P2C1	19
P2C2	19
P2D1	19
P2D2	19
P3A1
P3A2
P3B1
P3B2
P3C1
P3C2
P3D1
P3D2
P4A1	2
P4A2	2
P4B1	9
P4B2	14
P4C1
P4C2	5
P4D1	5
P4D2	5
P5A1	9
P5A2
P5B1	9
P5B2	9
P5C1	9
P5C2	9
P5D1	9
P5D2	9
190726
P1A1	14
P1A2	14
P1B1	14
P1B2	14
P1C1	14
P1C2	14
P1D1	12
P1D2	12
P2A1	14
P2A2	14
P2B1	14
P2B2	14
P2C1	12
P2C2	14
P2D1	14
P2D2
P3A1	14
P3A2	14
P3B1
P3B2
P3C1
P3C2
P3D1
P3D2
P4A1	14
P4A2	14
P4B1	14
P4B2	14
P4C1	14
P4C2	14
P4D1	14
P4D2	14
P5A1	14
P5A2	14
P5B1	14
P5B2	14
P5C1	14
P5C2	14
P5D1	12
190325
P1A1	14			0
P1A2	14			0
P1B1	19			0
P1B2	19			0
P1C1	31			0
P1C2	31			0
P2B1	10			0
P2B2	10			0
P2C1	10			0
190909
P1A1	21			0
P1A2
P1B1	21			0
P1B2	21			0
P1C1	21			0
P1C2	21			0
P1D1	21			0
P1D2	21			0
P2A1	21			0
P2A2	21			0
P2B1
P2B2	21			0
P2C1	21			0
P2C2	21			0
P2D1	21			0
P2D2	21			0
P3A1	13			0
P3A2	13			0
P3B1	13			0
P3B2	13			0
P3C1	13			0
P3C2	13			0
P3D1	13			0
P3D2	13			0
P4A1	21			0
P4A2	21			0
P4B1	21			0
P4B2	21			0
P4C1	21			0
P4C2	21			0
P4D1	21			0
P4D2	21			0
P5A1	21			0
P5A2
P5B1
P5B2
P5C1
P5C2	21			1
P5D1	21			1
P5D2	21			1
180108
P1A1	7	1
P1A2	7	0
P1B1	7	0
P1B2	7	1
P1C1	7	0
P1C2	7	1
P1D1	7	1
P1D2	7	1
P2A1	7	0
P2A2	7	0
P2B1	7	0
P2B2	7	0
P2C1	7	0
P2C2	7	0
P2D1	7	0
P2D2	7	0
P3A1	7	1
P3A2	7	1
P3B1	7	1
P3B2	7	1
P3C1	7	0
P3C2	7	0
P3D1	7	0
P3D2	7	1
P4A1	7	1
P4A2	7	1
P4B1	7	1
P4B2	7	1
P4C1	7	0
P4C2	7	0
180223
P1A1	7	0
P1A2	7	0
P1B1	7	1
P1B2	7	1
P1C1	7	0
P1C2	7	0
P1D1	7	1
P1D2	7	0
P2A1	7	0
P2A2	7	0
P2B1	7	0
P2B2	7	0
P2C1	7	0
P2C2	7	0
P2D1	7	0
P2D2	7	0
P3A1	9	1
P3A2	9	1
P3B1	9	0
P3B2
P3C1
P3C2
P3D1
P3D2
P4A1	9	1
P4A2	9	0
P4A3	9	0
P4A4	9	1
P4A5	9	1
P4A6	5	1
P5A1	9	0
P5A2	9	0
P5A3	9	1
P5A4	9	1
P5A5	9	1
P5A6	9	0
190301
P1A1	7	1
P1A2	9	1
P1B1	9	1
P1B2	7	1
P1C1	12	1
P1D1	9	1
P1D2	9	1
P2B1	9	1
P2C2	9	1
P2D1	9	1
P2D2	9	1
P3A1	9	1
P3A2	12	1
P3B1	12	1
P3B2	9	1
P3C1	12	1
P3C2	7	1
P3D1	12	1
P3D2	9	1
P4A1	9	1
P4A2	9	1
P4B1	12	1
P4B2	7	1
P4C1	12	1
P4C2	7	1
P4D1	7	1
P4D2	7	1
P5A1	7	1
190513
P1A1	19		0
P1A2
P1B1	19		0
P1B2
P1C1	19		0
P1C2
P1D1	19		0
P1D2
P2A1	19		0
P2A2	19		0
P2B1	19		0
P2B2	19		0
P2C1	19		0
P2C2	19		0
P2D1	19		0
P2D2	19		0
P3A1	17		0
P3A2	17		0
P3B1	17		0
P3B2	17		0
P3C1	17		0
190916
P1A1	14		0
P1A2	14		0
P1B1
P1B2
P1C1
P1C2
P1D1	14		0
P1D2	14		0
P2A1	14		0
P2A2	14		0
P2B1	14		0
P2B2	14		0
P2C1	14		0
P2C2	14		0
P2D1	14		0
P2D2	14		0
P3A1	14		0
P3A2	14		0
P3B1	14		0
P3B2	14		0
P3C1	14		0
P3C2	14		0
P3D1	14		0
P3D2	14		0
P4A1	14		0
P4A2	14		0
P4B1	14		0
P4B2	14		0
P4C1	14		0
P4C2	14		0
P4D1	14		0
P4D2	14		0
P5A1	14		0
P5A2	14		0
P5B1	14		0
P5B2	14		0
P5C1	14		0
P5C2	14		0
P5D1	14		0
P5D2	14		0
190329
P1A1	13		0
P1A2	13		0
P1B1	5		1
P1B2	5		1
P1C1	13		0
P1C2	13		0
P1D1	13		0
P1D2	36		1
P2A1
P2A2
P2B1	5		1
P2B2	2		1
P2C1
P2C2
P2D1	36		1
P2D2	17		0
P3A1
P3A2
P3B1	7		1
P3B2	2		1
P3C1	36		1
P3C2	36		1
P3D1
P3D2
P4A1	9		1
P4A2	2		1
P4B1	20		1
P4B2	2		1
P4C1	20		1
P4C2	2		1
P4D1	20		1
P4D2	20		1
P5A1	2		1
P5A2	2		1
P5B1	2		1
P5B2	2		1
P5C1	2		1
P5C2	2		1
P5D1	36		1
P5D2	36		1
190408
P1A1	20		0
P1A2
P1B1	26		1
P1B2
P1C1	20		0
P1C2
P1D1	20		0
P1D2
P2A1	20		0
P2A2
P2B1	26		1
P2B2
P2C1	26		1
P2C2
P2D1	20		0
P2D2
P3A1	23		0
P3A2
P3B1	26		1
P3B2
P3C1	26		1
P3C2
P3D1	26		1
P3D2
P4A1	26		0
P4A2
P4B1	26		1
P4B2
P4C1	26		1
P4C2
P4D1	26		1
P4D2
P5A1	26		0
P5A2
P5B1	23		0
P5B2
P5C1	23		0
P5C2
P5D1	26		0
P5D2

## Sheet: Fig 3a
Relative expression
	mean	sem	N	mean	sem	N	mean	sem	N
Differentiation (days)	2D Donor 17			3D Donor 17			3D Donor 19
Myf5
0	0.97			1.07	0.18	2	0.64	0.03	3
4	0.09	0.01	2		0	2
5							0.32	0.03	3
7	0.05	0	2	0.31	0.05	2	0.14	0.01	3
11				0.01	0.01	2
12							0.08	0.02	3
14	0.03	0	2	0.06	0.04	2	0.03	0.02	3
19							0.01	0	3
MyoD	2D Donor 17			3D Donor 17			3D Donor 19
0	1			1.245	0.245	2	0.978	0.014	3
4	1.108	0.129	2
5							6.165	0.605	3
7	0.466	0.017	2	4.695	0.005	2	6.312	0.923	3
11				2.965	1.075	2
12							10.158	0.928	3
14	0.233	0.007	2	7.865	0.645	2	8.017	1.568	3
19							10.212	1.59	3
Myog
0	0.086			0.221	0.005	2	0.327	0.019	3
4	5.174	0.672	2
5							25.165	1.47	3
7	3.058	0.094	2	9.705	0.095	2	28.267	3.855	3
11				7.875	1.185	2
12							50.107	3.583	3
14	1.037	0.022	2	4.16	3	2	34.347	4.835	3
19							40.942	6.56	3
Myh3
0	0.03			0.012	0.003	2	0.0325783	0.00269	3
4	8.449	0.4665	2
5							2.60254	0.19515	3
7	2.363	0.185	2	13.25	1.35	2	9.91057	1.20584	3
11				15.2	0.5	2
12							22.9765	2.4301	3
14	0.76	0.0235	2	20.5	5.2	2	15.6007	3.11513	3
19							21.193	3.54029	3
Myh7
0	0.004			0.00235	0.00065	2	0.00846915	0.00089	3
4	1.009	0.1295	2
5							1.283	0.10463	3
7	0.334	0.0055	2	4.58	1.29	2	5.984	0.68018	3
11				3.235	1.345	2
12							41.8809	3.22626	3
14	0.201	0.016	2	2.49	1.13	2	28.79	9.47501	3
19							31.8911	4.2185	3
Myh8
0	0.002			0.00125	0.00025	2	0.00557986	0.00084	3
4	0.742	0.0626	2
5							1.06024	0.1031	3
7	0.36	0.0027	2	3.395	0.655	2	2.46884	0.20473	3
11				1.5	1	2
12							6.49991	0.51522	3
14	0.158	0.0141	2	2.3	0.2	2	4.547	0.68523	3
19							7.408	1.00053	3
Myh1
0	0.001			0.000305	6.5e-05	2	0.00130691	0.00038	3
4	0.09	0.0095	2
5							0.045704	0.00553	3
7	0.058	0.0005	2	0.008335	0.00264	2	0.186703	0.01956	3
11				0.0789	0.0209	2
12							0.751076	0.0875	3
14	0.026	0	2	0.0735	0.0035	2	0.63559	0.08296	3
19							0.766173	0.13941	3
Myh2
0	0.037			0.000525	7.5e-05	2	0.00215479	0.00012	3
4	0.528	0.0543	2
5							0.0273094	0.00252	3
7	0.397	0.002	2	0.0363	0.0097	2	0.0929084	0.00882	3
11				0.2091	0.0306	2
12							1.23489	0.09048	3
14	0.259	0.0132	2	0.1205	0.0825	2	0.921545	0.23503	3
19							1.42862	0.17887	3
Actn2
0	0.026			0.0485	0.0085	2	0.0428895	0.00354	3
4	6.863	0.863	2
5							6.46679	0.41311	3
7	3.406	0.01	2	2.73	0.26	2	12.955	0.40976	3
11						2
12							30.6437	2.6238	3
14	1.226	0.0595	2			2	24.901	2.17117	3
19							30.9343	3.83497	3

## Sheet: Fig 4a
Ratio pAKT (Thr308) / total AKT
d12	d12	d16	d16
-	+	-	+
0.04	0.005	0.041	0.161
0.046	0.027	0.041	0.235
0.136	0.081	0.01	0.339
0.137	0.102

## Sheet: Fig 4b
Ratio pAKT (Ser473) / total AKT
d12	d12	d16	d16
-	+	-	+
0.456	1.348	0.254	1.494
0.444	1.163	0.276	1.732
0.52	1.254	0.28	1.927
0.716	0.98

## Sheet: Fig 4c
IL6: Relative gene expression
d12	d12	d16	d16	d19	d19
-	+	-	+	-	+
1	2.347	1.03	2.377	4.76	32.534
1.204	2.58	1.092	4.015	10.827	40.783
0.736	1.533	0.462	2.205	3.128	33.033
0.692	1.3	1.243	4.424
1	1.979	2.308	11.784
2.633	2.822	3.959	7.432
1.588	6.549		15.068
	7.775

## Sheet: Fig 5a
Relationship of current intensity and contractile force
Single twitch 2ms
Current intensity (mA)	Peak force (g)	Peak force (uN)
50	0.0029	28.449
100	0.007544	74.0066
200	0.006413	62.9115
300	0.01214	119.093
400	0.01045	102.514
500	0.01001	98.1981

## Sheet: Fig 5b
Peak force (µN)
0 single twitch	+ 20 µm single twitch	+ 40 µm single twitch	+ 40 µm 25 Hz 300 ms
167.3	144.9	138.1	491.5
140.6	142.5	155.8	470.8
137.6	158.9	146.9	442
138.8	133.1		442.1
133.8			470.7

## Sheet: Fig 5c
Peak force (µN)
0.5 ms	1 ms	2 ms
352.768	409.273	447.434

## Sheet: Fig 5d
Peak force (µN)
Con	1µM TTX
103.496	3.6954
166.28	5.0139
103.103	3.8779
116.445	4.6872
130.669	2.6575
157.549	3.1117

[truncated: 6 more sheets: Fig 6a, Fig 6b, Fig 6c, Fig 6d, Fig 6e, Fig 6f]
